# Supplementary material for: Exploring the Link between Germline and Somatic Genetic Alterations in Breast Carcinogenesis
Source: PLoS One. 2010 Nov 22;5(11):e14078. doi: 10.1371/journal.pone.0014078 (PMC2989917; doi:10.1371/journal.pone.0014078)
Supplement: Table S1 — (0.02 MB XLS) [file pone.0014078.s001.xls]

## Sheet: GO Biological Processes
Table S1. GO biological process terms with nominal P values < 0.05 in the GSEA analysis of permutation-adjusted CGEMS GWAS results of risk of breast cancer
Term	Gene set size	Normalized enrichment score	Nominal P value	FDR Q value
DEVELOPMENTAL_GROWTH	11	1.66365	0.00104275	0.162882
POSITIVE_REGULATION_OF_DNA_METABOLIC_PROCESS	10	1.66597	0.00103734	0.31184
ER_NUCLEAR_SIGNALING_PATHWAY	11	1.59266	0.00208333	0.396027
ORGAN_MORPHOGENESIS	127	1.17123	0.042	0.71694
ANATOMICAL_STRUCTURE_MORPHOGENESIS	333	1.21633	0	0.718892
NEURON_DIFFERENTIATION	68	1.21747	0.045	0.723916
REGULATION_OF_RESPONSE_TO_STIMULUS	54	1.24365	0.048	0.724952
CAMP_MEDIATED_SIGNALING	59	1.24568	0.033	0.726443
POSITIVE_REGULATION_OF_DEVELOPMENTAL_PROCESS	184	1.16179	0.025	0.731777
REGULATION_OF_CELL_DIFFERENTIATION	48	1.26311	0.044	0.738733
REGULATION_OF_TRANSPORT	53	1.29364	0.02	0.739926
INTRACELLULAR_TRANSPORT	220	1.13391	0.038	0.751312
STRESS_ACTIVATED_PROTEIN_KINASE_SIGNALING_PATHWAY	41	1.26608	0.046	0.755713
PROTEIN_OLIGOMERIZATION	32	1.29952	0.042042	0.760913
REGULATION_OF_DEVELOPMENTAL_PROCESS	373	1.11864	0.025	0.761747
REGULATION_OF_BINDING	41	1.27729	0.042	0.761964
G_PROTEIN_SIGNALING__COUPLED_TO_CAMP_NUCLEOTIDE_SECOND_MESSENGER	58	1.27765	0.022	0.770331
REGULATION_OF_INTRACELLULAR_TRANSPORT	21	1.33336	0.0401204	0.778753
POSITIVE_REGULATION_OF_CELL_DIFFERENTIATION	21	1.3157	0.0470942	0.804413
INORGANIC_ANION_TRANSPORT	16	1.32665	0.0475708	0.810909
DNA_PACKAGING	26	1.33927	0.038	0.813005
IMMUNE_EFFECTOR_PROCESS	33	1.34751	0.018	0.836181
G_PROTEIN_SIGNALING__ADENYLATE_CYCLASE_ACTIVATING_PATHWAY	23	1.35553	0.031031	0.844712
NUCLEAR_EXPORT	27	1.34354	0.033	0.845466
ADAPTIVE_IMMUNE_RESPONSE	22	1.3496	0.0350701	0.86907
PROTEIN_POLYMERIZATION	17	1.36637	0.0383065	0.869765
ENDOSOME_TRANSPORT	17	1.36712	0.0382294	0.896038
ADAPTIVE_IMMUNE_RESPONSE_GO_0002460	21	1.36818	0.0401204	0.9221
ENERGY_RESERVE_METABOLIC_PROCESS	14	1.38175	0.0481064	0.950501
B_CELL_ACTIVATION	16	1.36857	0.0455466	0.957085
REGULATION_OF_DNA_BINDING	35	1.38395	0.01001	0.974677
RHO_PROTEIN_SIGNAL_TRANSDUCTION	32	1.38902	0.005	1
DEVELOPMENTAL_MATURATION	16	1.48476	0.0121827	1
POSITIVE_REGULATION_OF_BINDING	19	1.42692	0.0130522	1
POSITIVE_REGULATION_OF_DNA_BINDING	19	1.43652	0.0150602	1
INTERACTION_WITH_HOST	14	1.43254	0.0224719	1
POSITIVE_REGULATION_OF_TRANSCRIPTION_FACTOR_ACTIVITY	17	1.40568	0.0252016	1
PROTEIN_HOMOOLIGOMERIZATION	19	1.39184	0.0260782	1
CELLULAR_RESPONSE_TO_STIMULUS	16	1.38988	0.0351759	1
GLUCAN_METABOLIC_PROCESS	10	1.41367	0.0388248	1
CELL_MATURATION	14	1.38535	0.0408998	1
UNFOLDED_PROTEIN_RESPONSE	7	1.45018	0.0418964	1
REGULATION_OF_VIRAL_REPRODUCTION	10	1.41654	0.042268	1
PROTEIN_AMINO_ACID_ADP_RIBOSYLATION	7	1.41807	0.0426229	1
CHROMOSOME_CONDENSATION	6	1.44126	0.0429379	1
