# Supplementary material for: Exploring the Link between Germline and Somatic Genetic Alterations in Breast Carcinogenesis
Source: PLoS One. 2010 Nov 22;5(11):e14078. doi: 10.1371/journal.pone.0014078 (PMC2989917; doi:10.1371/journal.pone.0014078)
Supplement: Table S2 — (0.05 MB XLS) [file pone.0014078.s002.xls]

## Sheet: GSEA results
Table S2. GSEA results
Group set	Set	Gene number	Gene names	Genes mapped to the rank	Enrichment score	Normalized enrichment score	P value	FDR Q value
Genes whose expression in primary breast tumors was associated with patient prognosis	Metastasis (primary solid tumors; Ramaswamy et al., 2003)	20	ADIPOR2, CD99, CNN1, COL1A1, DHPS, HCCS, HLA-DPB1, HMGCLL1, HNRNPAB, LMNB1, MYH11, MYLK, NR4A1, PTTG1, RBM5, RUNX1, SETX, SNRPF, SUB1, USH1C	15	0.543189	1.17473	0.212183	0.660002
	Lung metastasis (Minn et al., 2005)	52	ABCC3, ALDH3A1, ANGPTL4, ARNT2, ASMTL, C10orf116, CADM1, CASP1, CNOT2, COL6A1, CSF2RA, CXCL1, CXCR4, EFEMP1, EMP1, EPHX1, EREG, FSCN1, GPR153, GSN, HLA-DPA1, ID1, IL13RA2, ISG20, KIAA1199, KLRC1, KRT86, KYNU, LAPTM5, LTBP1, LY6E, MAN1A1, MATN2, MBNL2, MBP, MMP1, MMP2, MOCOS, MYH10, NEDD9, NR2F1, OLFML2A, PARD6B, PTGS2, RARRES3, ROBO1, SOX4, SPANXC, SPARC, STOM, TNC, VCAM1	46	0.433524	1.04567	0.407	0.806665
	70-gene (van 't Veer et al., 2002)	62	AKAP2, ALDH4A1, AP2B1, BBC3, C16orf61, C20orf46, CCNE2, CDC42BPA, CDCA7, CENPA, COL4A2, DCK, DHX58, DIAPH3, DTL, EBF4, ECT2, EGLN1, ESM1, EXOC7, EXT1, FBXO31, FGF18, FLT1, GMPS, GNAZ, GPR126, GPR180, GRHL2, GSTM3, HRASLS, IGFBP5, JHDM1D, LPCAT1, MAP2K1IP1, MCM6, MELK, MMP9, MS4A7, NDC80, NMU, NUSAP1, ORC6L, OXCT1, PECI, PQLC2, PRC1, QSOX2, RAB6B, RECQL5, RFC4, RTN4RL1, RUNDC1, SCUBE2, SLC2A3, STK…	49	0.330801	0.800264	0.905	0.92452
	Hypoxia (Chi et al., 2006)	43	AK3L1, ALKBH1, ANG, ANGPTL4, ANKZF1, ARL10, ARRDC3, BAIAP3, BHLHB2, BRCA2, C10orf10, CA9, CAV1, CCL28, CLEC2B, CNTNAP1, CTSF, DPYSL4, ENO2, ETV2, FAM26F, FAM46A, FAM65A, GAL3ST1, GNRH1, GYS1, HK2, IGFBP3, KIAA1715, LDHAL6A, LOX, PGK1, PLOD1, PPL, RNF122, RTTN, SLC25A42, STC1, STRBP, SULT4A1, TBX3, UBE2O, ZEB2	29	0.388928	0.905875	0.711712	1
	Wound-response (Chang et al., 2005)	589	AADACL1, ABCC5, ABHD14B, ABHD5, ACCS, ACIN1, ACOT8, ACSL3, ACSS2, ACTL6A, ADAMTS1, ADCY3, ADD3, ALKBH7, AMD1, ANKDD1A, ANKRD10, ANKRD12, ANLN, ANP32E, APOD, APP, ARHGAP12, ARHGEF3, ARID5B, ARL4A, ARMCX3, ARSD, ASF1B, ATAD2, ATP6V0A1, AURKA, AXIN2, AZI2, BARD1, BBC3, BCCIP, BCL6, BDH2, BHLHB2, BIRC5, BRCA2, BRF2, BRIP1, BUB1, BUB1B, BUB3, C10orf10, C10orf26, C10orf33, C10orf56, C11orf24, C11orf57,…	432	0.330378	0.866514	0.991	0.995636
	Invasiveness (Liu et al., 2005)	170	ABHD14B, AGPS, AIDA, AIM1, ALG2, ALKBH1, AMMECR1, ANKRD13C, APLP2, ARPC5, ATIC, ATP13A3, ATXN3, BCDIN3D, BCL2, BDH2, BEX5, C16orf33, C17orf71, C1orf163, C1orf63, C2orf60, C4orf32, C4orf7, C5orf21, C7orf25, C7orf36, C9orf64, CASP8, CCDC43, CD59, CDC123, CEP350, CHPT1, CIRBP, CITED4, CLTC, CNIH4, CNOT4, COPB2, CSNK2A1, CSTF1, CXCL2, CYP4V2, DBR1, DCUN1D4, DHRS4, DNAJB1, DNAJC13, DNMT3A, DPF2, DUSP1…	104	0.368882	0.928766	0.732	1
	Intrinsic subtype (Perou et al., 2000)	301	ABCC3, ACOX2, ACSL3, AHCYL1, AK2, AKAP1, AMFR, ARF1, ARHGDIB, ARL6IP1, ARNT2, ARPC1B, ASF1A, ATP5G1, ATP6AP1, AURKA, BAG4, BIRC2, BIRC5, BLVRA, BMP7, BRCA1, BTF3, BUB1, BUB3, C10orf116, C11orf54, C11orf60, C17orf63, C21orf45, C4A, C5orf13, CASP1, CASP3, CASP7, CBR4, CCNG2, CCNH, CD38, CD3D, CD4, CD58, CD59, CDC123, CDC2, CDC6, CDH1, CDH3, CDKN2D, CDKN3, CEBPG, CENPE, CENPF, CES2, CETN3, CFB, CHAF…	254	0.404713	1.04998	0.246	1
Genes whose expression in primary breast tumors was associated with patient therapeutic treatment response	Docetaxel (Chang et al., 2005)	82	ABL1, ACTR2, AK3L1, ALAS1, AP2S1, ATP5A1, ATP6V0D1, BAX, BRD2, CALR, CLK2, CLPTM1, CLTB, CRABP1, CSNK2B, CTBP1, CTNNA1, CUL1, CYBA, DDB1, DDOST, DDX19B, DDX23, DICER1, DNAL4, DRAP1, EEF1A1, EIF2AK2, EIF4A1, EIF5B, EMP3, EP400, EPO, ERGIC3, FCGRT, FIBP, FLII, FUS, GAMT, GPX4, GRN, GTF2H2, HSD17B4, LIMK2, LOXL1, LYST, MGST3, MRPL12, MRPS12, MUC1, P4HB, PCBP1, PDLIM5, PPP2R1A, PRIM2, PRKDC, RAB31, R…	71	0.415177	1.02998	0.405	0.845833
	Paclitaxel (Ayers et al., 2004)	54	ACLY, ANXA8L2, APH1A, APOBEC2, APOE, ATF5, BHLHB8, C1orf77, CAMSAP1, CHMP4A, CHPF, CREM, ECHDC2, EFEMP1, ENAH, EPB42, FAAH, FCGR3A, FLAD1, FOXJ3, GSR, GTF2H3, HN1, JMJD1A, KIAA1147, KPNA2, KRT13, KRTAP26-1, LARP6, MGST1, MYST2, NDP, NFAT5, NME1, PAIP2B, PBRM1, PCDHB2, PDZK1IP1, PLD3, PRPSAP1, PTPRC, RALGDS, RTKN, SCARA3, SEC61A1, SLC35B1, SLC7A10, STOML1, SURF4, TBPL1, TCEB3, TFRC, TXNDC11, UBE2Z	38	0.352767	0.83441	0.854	0.848583
	Dasatinib (Wang et al., 2007)	14	ANXA1, CAV1, CAV2, EPHA2, GPD1L, IFI16, KCTD12, LAMB3, MET, MSN, PLAU, POPDC3, SNAI2, TGFBR2	12	0.431331	0.914549	0.646027	0.933
	Tamoxifen (Ma et al., 2004)	47	AMFR, B2M, BCL2, CCL2, CCL3, CD22, CD27, CD33, CD34, CXCL12, DLEU2, ELF1, ESR1, FAS, FLT1, FOS, HLA-A, HLA-DPB1, HLA-DRA, IGFBP4, IL10RA, IL16, IL2RG, IL6, ILF2, JUN, JUNB, MAP2K2, MAZ, MET, MMP13, MMP16, NF1, NFYA, NOS2A, NOTCH4, PAK1, PBX1, RDX, RXRA, SNCG, SSSCA1, STAT1, TEK, TGFBR2, TRA@, ZNF607	43	0.469417	1.12915	0.199	0.847
Genes whose expression levels differed according to ERα breast tumor status or grade, or in response to 17β-estradiol	Top 0.5% differentially expressed according to ERα tumor status (van de Vijver et al., 2002)	21	BCL7B, C16ORF57, CDCA7, CREB3L2, CTSC, MTHFD1L, MYO10, OBFC2A, PADI2, PFKP, PHGDH, PSAT1, QSCN6L1, RHBDF2, RIPK4, RPS6KA3, SH2D2A, STS-1, TLE1, TMSB10, TTC7A	16	0.540389	1.18869	0.191532	0.761823
	Top 5% differentially expressed according to ERα tumor status	211	AARS, ABTB2, ACTB, ADAMDEC1, ADAMTS7, ADFP, ADM, AGTPBP1, ANKS6, APBA2BP, APOBEC3B, ARL4C, ARL9, ASNS, ASS, ATAD3A, ATP1B3, AURKB, B3GNT5, BCL11A, BCL7B, BLM, BRI3, BRRN1, BTG3, C10ORF38, C10ORF7, C15ORF42, C16ORF44, C16ORF57, C1ORF106, C1ORF38, C6ORF115, C6ORF173, C9ORF30, CCDC93, CCL13, CCL18, CCNB2, CDC20, CDC25B, CDC45L, CDCA7, CDH3, CDK2AP1, CEBPG, CENPA, CENPN, CHST11, CHST2, CORO1C, COX4NB…	180	0.410735	1.05342	0.259	0.942909
	Top 10% differentially expressed according to ERα tumor status	423	AARS, ABTB2, ACAT2, ACTB, ADA, ADAM8, ADAMDEC1, ADAMTS7, ADFP, ADM, ADORA2B, AGTPBP1, AIM2, ANKS6, AP1B1, APBA2BP, APOBEC3B, AQP9, ARL4C, ARL9, ARPC2, ASNS, ASS, ATAD3A, ATP1B3, AURKA, AURKB, B3GNT5, B3GNT7, BACE2, BAIAP2L1, BCL11A, BCL7B, BLM, BRI3, BRRN1, BTG3, BUB1, BYSL, C10ORF38, C10ORF7, C13ORF3, C14ORF58, C15ORF42, C16ORF44, C16ORF57, C1ORF106, C1ORF38, C6ORF115, C6ORF173, C9ORF164, C9ORF1…	359	0.384873	1.00651	0.46	0.855258
	Top 0.5% differentially expressed according to tumor grade (van de Vijver et al., 2002)	19	APBA2BP, AURKA, BUB1, C15ORF42, CCNB1, CCNB2, CDC25A, CDC45L, CDCA3, CDT1, CENPA, DKFZP762E1312, E2F2, ESPL1, KIF20A, NUSAP1, RACGAP1, TBC1D1, TROAP	17	0.469768	1.03841	0.438755	0.817597
	Top 5% differentially expressed according to tumor grade	194	AARS, ACBD4, ACOT7, ANLN, APBA2BP, APRT, ASNS, ATAD3A, ATP1B3, AURKA, AURKB, BIRC5, BLM, BOP1, BRRN1, BTD, BTRC, BUB1, BYSL, C10ORF56, C13ORF3, C15ORF23, C15ORF42, C17ORF44, C20ORF11, C20ORF172, C20ORF20, C20ORF24, C2ORF32, CALCOCO1, CCNB1, CCNB2, CD59, CDC20, CDC25A, CDC25B, CDC45L, CDCA3, CDCA7, CDCA8, CDT1, CENPA, CENPM, CENPN, CEP55, CHEK1, CIT, CKAP5, CLIC6, COL14A1, CRIM1, CRY2, DDX39, DEPD…	161	0.363248	0.928362	0.796	0.831225
	Top 10% differentially expressed according to tumor grade	389	AARS, ABCA8, ABLIM3, ACACB, ACBD4, ACOT7, ADAMTS7, ADCY3, ANGPTL1, ANLN, APBA2BP, APRT, ARFRP1, ARMCX1, ASF1B, ASNS, ASPM, ASPN, ATAD3A, ATP1B3, AURKA, AURKB, BCAP31, BDH2, BIRC5, BLM, BOP1, BRRN1, BTD, BTRC, BUB1, BUB1B, BYSL, C10ORF56, C13ORF21, C13ORF3, C15ORF23, C15ORF39, C15ORF42, C17ORF44, C20ORF11, C20ORF172, C20ORF20, C20ORF24, C21ORF45, C2ORF32, C5ORF4, C6ORF173, C8ORF55, CABLES2, CALCOC…	320	0.381542	0.996438	0.51	0.764422
	Top 0.5% differentially expressed according to 17β-estradiol (Carroll et al., 2006)	5	CA12, DKFZp564A2416, GAS2L1, TFRC, XBP1	4	0.522548	0.902897	0.62005	0.799035
	Top 5% differentially expressed according to 17β-estradiol	53	ADRA2C, B3GALT4, BMP4, BYSL, CA12, CCDC14, CIZ1, CNP, CRY2, CXCL12, DDT, DDX20, DDX21, DEPDC6, DF, DKFZp564A2416, DKFZp781I24156, FAM53B, FJX1, FLJ10350, FLJ20533, GAS2L1, GEMIN5, GNA13, GPR30, h3k4hmtase, HDHD3, HMGCR, HSP90Ae, KIAA0310, KIAA0869, mft, MGC2408, MRPL15, NRIP1, NUMA1, OASL, PCDH10, PMAIP1, PTPLB, RNF138, RPRM, RRS1, SFRS2IP, SLC38A2, SLC39A6, TFF1, TFRC, TMEM39B, TRAF4, TSPYL5, UG…	41	0.412789	0.992953	0.531	0.671469
	Top 10% differentially expressed according to 17β-estradiol	107	AACS, ABCG1, ADRA2C, ALS4, ANXA6, AP2A2, APOBEC3B, ASB13, B3GALT3, B3GALT4, BAP1, BMP4, BYSL, C10orf18, C19orf21, CA12, CA2, CCDC14, CD63, CENTG2, CIZ1, CNP, COL9A2, CRY2, CXCL12, DDIT4, DDT, DDX20, DDX21, DEPDC6, DF, DKFZp564A2416, DKFZp781I24156, DSCAM, EEF1E1, FAM53B, FJX1, FLJ10350, FLJ10901, FLJ20533, FLJ35392, FNDC3A, GAS2L1, GEMIN5, GNA13, GPR30, GPRC5C, GSTP1, GTF2IRD1, h3k4hmtase, HDHD3,…	85	0.467873	1.1743	0.07	0.428287
Genes with somatic genetic and/or genomic alterations	Driver kinases (Greenman et al., 2007)	119	AATK, ALPK2 , ALS2CR7, ANKK1, ATM, AURKA, BMPR1A, BMPR1B, BRAF, BRD2, BRD3, BRDT, BRSK1, CAMKK2, CAMKV, CDK8, CDKL2, CHUK, CIT, DAPK3, DCLK1 , DCLK3, DYRK2, EPHA10, EPHA3, EPHA6, EPHA7, EPHA8, EPHB1, ERN1, FER, FGFR1, FGFR2, FGFR3, FGFR4, FLJ25006, FLT1, FRAP1, FYN, GRK6, GUCY2F, HSPB8 , IGF1R, IKBKB, INSRR, IRAK1, ITK, KSR2, LATS2, LRRK2, MAP2K4, MAP2K7, MAP3K15, MAP3K2, MAP3K6, MAPK11, MAPK14, …	95	0.561321	1.41006	< 0.001	0.01
	CRGs (McMurray et al., 2008)	94	ABAT, ABCA1, ANKH, ANKRD1, ARHGAP24, ATP8A1, BBS7, BEX1, CADM1, CCL23, CD55, CENTD3, CHST1, CKMT1A , COL9A3, CPZ, CXCL1, DAPK1, DFFB, DGKA, DIXDC1, DUSP15, ELAVL2, ENO3, EPHB2, ESPN, F2RL1, FAS, FGF18, FGF7, FHOD3, GARNL3, GCA, GPR149, HBEGF, HEY2, HMGA1, HMGA2, HOXC13, ID2, ID4, IGFBP2, JAG2, KCTD15, LASS4, LDHB, MAN2B1, MCAM, MMP15, MPP7, MPZL2, MRPL15, MS4A10, MTUS1, NBEA, NOTCH3, OAF, PARD6G,…	79	0.465638	1.15998	0.08	0.24975
	Cancer gene census (Futreal et al., 2004; Forbes et al., 2010)	343	ABL1, ABL2, ACSL3, AF15Q14, AF1Q, AF3p21, AF5q31, AKAP9, AKT1, AKT2, ALO17, ARHGEF12, ARHH, ARNT, ASPSCR1, ASXL1, ATF1, ATIC, BCL10, BCL11A, BCL11B, BCL2, BCL3, BCL5, BCL6, BCL7A, BCL9, BCR, BIRC3, BRAF, BRD3, BRD4, BTG1, C12orf9, C15orf21, CANT1, CARD11, CARS, CBFA2T1, CBFA2T3, CBFB, CBL , CBLB, CBLC, CCND1, CCND2, CCND3, CD74, CDH11, CDK6, CDX2, CEBPA, CEP1, CHCHD7, CHIC2, CHN1, CIC, CLTC, CLTC…	293	0.39165	1.01938	0.381	0.713334
	Somatic chromosomal rearrangements and/or fusions (Stephens et al., 2009)	83	AC141586, ACBD6, ACPL2, AFF4, C12ORF35, CADPS2, CCNF, CYTH1, DAPK1, DAZL, DYNC2H1, EFTUD2, EHF, EPHA3, EPS15, ERO1L, ETV6, F8, FAM164A, FBXL20, FERMT2, FRY, GAB2, GABRP, GIGYF2, GMDS, GP1, HMGXB3, HN1, HOMER2, INADL, INTS4, ITPR2, KCNMA1, KCNMB2, KCNQ5, KIAA0146, KIAA0802, KIF18B, LDHC, LRBA, MACROD2, MBOAT2, MBTPS1, MED13L, NFE2L3, NFIA, NOP58, ODZ1, PDE4B, PLA2R1, PLCB1, PLXND1, PPARGC1B, PRKAR…	58	0.404902	0.989749	0.542	0.671125
	Amplified and over-expressed (Santarius et al., 2010)	26	AURKA, BAG4, C8ORF4, CCND1, CCNE1, CDK4, CKS1B, EMSY, ERBB2, FGFR1, GRB7, LSM1, MDM2, MTDH, MYC, NCOA3, PAK1, PLA2G10, PPM1D, PTK6, RPS6KB1, RUVBL1, SHC1, STARD3, YWHAB, ZNF217	22	0.32854	0.740548	0.915747	0.971199
